# Supplementary material for: Saffron Floral By-Products as Novel Sustainable Vegan Ingredients for the Functional and Nutritional Improvement of Traditional Wheat and Spelt Breads
Source: Foods. 2023 Jun 15;12(12):2380. doi: 10.3390/foods12122380 (PMC10297254; doi:10.3390/foods12122380)
Supplement: Supplementary file 1 [file foods-12-02380-s001.zip]

Archive with 1 entries (1 files):
- foods-2455456-supplementary.pdf
